# Supplementary material for: RADPAC-PD: A tool to support healthcare professionals in timely identifying palliative care needs of people with Parkinson’s disease
Source: PLoS One. 2020 Apr 21;15(4):e0230611. doi: 10.1371/journal.pone.0230611 (PMC7173770; doi:10.1371/journal.pone.0230611)
Supplement: S2 File — (XLSX) [file pone.0230611.s007.xlsx]

## Sheet: Individual interviews
ID	Age	Gender	Professional background	Expertise
1	5	1	4	1
2	4	0	9	3
3	3	1	2	1
4	5	0	8	3
5	5	0	11	1
6	2	0	6	1
7	3	0	5	3
8	3	0	3	1
9	5	1	13	1
10	3	0	12	3
Age
<25 (1)
25-34 (2)
35-44 (3)
45-54 (4)
55-64 (5)
65+ (6)
Gender
Female (0)
Male (1)
Professional
General practitioner (1)
Neurologist (2)
Psychiatrist (3)
Specialist elderly care (4)
PD nurse specialist (5)
Nurse practitioner (6)
Palliative care specialist (7)
Physiotherapist (8)
Community nurse (9)
Psychologist (10)
Speech therapist (11)
Dietician (12)
Occupational therapist (13)
Other (14)
Expertise in the field of
PD (1)
PC (2)
Both (3)

## Sheet: Focus group interviews
ID	Age	Gender	Professional background	Expertise
1	4	0	11	1
2	4	0	5	1
3	5	1	2	1
4	5	0	4	3
5	4	0	8	1
6	4	0	13	3
7	4	0	4	3
8	5	0	5	1
9	5	0	8	1
10	4	0	12	1
11	5	0	8	3
12	5	1	5	1
13	4	0	13	1
14	3	0	13	1
15	2	0	11	1
16	4	0	10	1
17	5	0	8	1
18	6	0	8	1
19	5	0	8	1
20	3	0	5	3
21	2	0	5	1
22	3	0	11	1
23	5	1	8	1
24	4	0	8	3
25	5	0	8	1
26	3	0	8	1
27	5	0	12	1
28	4	0	9	1
29	4	0	5	1
	Age
	<25 (1)
	25-34 (2)
	35-44 (3)
	45-54 (4)
	55-64 (5)
	65+ (6)
	Gender
	Female (0)
	Male (1)
	Professional
	General practitioner (1)
	Neurologist (2)
	Psychiatrist (3)
	Specialist elderly care (4)
	PD nurse specialist (5)
	Nurse practitioner (6)
	Palliative care specialist (7)
	Physiotherapist (8)
	Community nurse (9)
	Psychologist (10)
	Speech therapist (11)
	Dietician (12)
	Occupational therapist (13)
	Other (14)
	Expertise in the field of
	PD (1)
	PC (2)
	Both (3)

## Sheet: Delphi round 1
ID	Gender	Age	Expertise	Professional background
1	1	31	3	4
2	1	62	1	1
3	2	53	3	2
4	1	57	1	6
5	2	55	1	12
6	2	55	3	5
7	2	56	1	8
8	2	58	1	6
9	2	52	2	2
10	2	64	3	1
11	2	56	1	5
12	2	45	1	10
13	2	53	1	12
14	2	38	1	12
15	2	35	1	5
16	1	61	1	11
17	2	52	1	8
18	2	42	2	8
19	2	41	1	12
20	2	55	1	11
21	2	51	1	5
22	2	33	1	4
23	2	50	3	4
24	2	52	2	2
25	2	46	1	2
26	1	62	1	6
27	2	48	1	1
28	2	29	1	8
29	2	38	3	5
30	2	56	1	13
31	2	43	1	10
32	1	48	1	5
33	2	39	1	2
34	2	47	3	7
35	1	53	1	14
36	2	39	3	14
37	2	48	2	7
38	2	52	3	6
39	2	46	3	1
40	2	55	1	4
41	1	63	1	4
42	2	53	1	13
43	2	46	1	9
44	2	40	3	11
45	2	51	2	14
46	1	56	2	13
47	2	49	3	4
48	2	62	1	14
49	2	52	1	13
50	2	52	1	11
51	1	44	1	3
	Age
	Years
	Gender
	Female (2)
	Male (1)
	Professional
	General practitioner (1)
	Neurologist (2)
	Psychiatrist (3)
	Specialist elderly care (4)
	PD nurse specialist (5)
	Nurse practitioner (6)
	Palliative care specialist (7)
	Physiotherapist (8)
	Community nurse (9)
	Psychologist (10)
	Speech therapist (11)
	Dietician (12)
	Occupational therapist (13)
	Other (14)
	Expertise in the field of
	PD (1)
	PC (2)
	Both (3)

## Sheet: Delphi round 2
ID	Gender	Age	Expertise	Professional background
1	2	54	1	2
2	1	31	3	4
3	1	53	1	2
4	2	35	1	6
5	1	44	1	2
6	1	57	3	1
7	2	38	1	2
8	1	63	1	1
9	2	52	1	10
10	2	40	1	2
11	2	41	1	12
12	2	46	2	14
13	2	52	1	10
14	2	44	1	3
15	2	55	1	2
16	2	40	3	13
17	2	48	3	11
18	2	56	1	5
19	2	50	1	11
20	2	57	1	5
21	2	52	1	5
22	1	48	1	4
23	2	64	3	9
24	2	43	3	4
25	2	62	1	14
26	2	39	1	13
27	2	33	1	11
28	2	53	1	8
29	2	55	3	6
30	2	53	1	8
31	2	52	2	4
32	2	53	2	14
33	2	53	3	4
34	1	61	1	5
35	2	46	1	8
36	2	48	3	12
37	2	51	2	6
38	2	55	3	12
39	1	62	1	8
40	2	51	1	5
41	2	56	1	5
42	2	48	2	7
43	1	57	3	1
44	2	56	1	6
45	2	47	3	13
46	2	29	1	11
47	2	58	1	13
	Age
	Years
	Gender
	Female (2)
	Male (1)
	Professional
	General practitioner (1)
	Neurologist (2)
	Psychiatrist (3)
	Specialist elderly care (4)
	PD nurse specialist (5)
	Nurse practitioner (6)
	Palliative care specialist (7)
	Physiotherapist (8)
	Community nurse (9)
	Psychologist (10)
	Speech therapist (11)
	Dietician (12)
	Occupational therapist (13)
	Other (14)
	Expertise in the field of
	PD (1)
	PC (2)
	Both (3)

## Sheet: Delphi round 3
ID	Gender	Age	Expertise	Professional background
1	1	63	1	1
2	2	50	1	11
3	2	30	1	11
4	2	43	1	4
5	2	53	1	5
6	2	33	1	11
7	2	45	1	8
8	2	39	1	13
9	1	53	1	2
10	2	57	1	5
11	2	45	1	3
12	2	58	1	12
13	1	63	1	8
14	1	61	1	5
15	2	52	1	10
16	2	57	1	5
17	2	47	1	13
18	2	48	1	12
19	2	48	1	11
20	2	51	1	2
21	1	48	1	4
22	2	40	1	2
23	2	35	1	6
24	2	51	1	5
25	2	41	1	12
26	2	46	1	5
27	2	64	1	9
28	2	56	1	6
29	2	53	1	8
30	2	55	1	12
31	2	49	1	13
32	2	62	1	14
33	2	52	1	5
34	2	55	1	2
35	2	53	2	7
36	2	51	2	6
37	2	46	2	2
38	2	42	2	2
39	2	48	2	7
40	1	57	2	1
41	2	52	2	4
42	2	52	3	10
43	2	53	3	4
44	1	57	3	1
45	2	56	3	4
46	2	40	3	13
47	2	55	3	14
48	2	38	3	14
49	1	31	3	4
Age
Years
Gender
Female (2)
Male (1)
Professional
General practitioner (1)
Neurologist (2)
Psychiatrist (3)
Specialist elderly care (4)
PD nurse specialist (5)
Nurse practitioner (6)
Palliative care specialist (7)
Physiotherapist (8)
Community nurse (9)
Psychologist (10)
Speech therapist (11)
Dietician (12)
Occupational therapist (13)
Other (14)
Expertise in the field of
PD (1)
PC (2)
Both (3)
